# Supplementary material for: The Latest Prevalence, Isolation, and Molecular Characteristics of Feline Herpesvirus Type 1 in Yanji City, China
Source: Vet Sci. 2024 Sep 7;11(9):417. doi: 10.3390/vetsci11090417 (PMC11435738; doi:10.3390/vetsci11090417)
Supplement: Supplementary file 1 [file vetsci-11-00417-s001.zip]

Archive with 1 entries (1 files):
- vetsci-3165952-supplementary.pdf
